# Supplementary material for: Mechanical Characterization of Intermaxillary Orthodontic Elastics: Energy-Based Metrics and Clinical Guidance
Source: J Funct Biomater. 2026 Mar 1;17(3):117. doi: 10.3390/jfb17030117 (PMC13028066; doi:10.3390/jfb17030117)
Supplement: Supplementary file 1 [file jfb-17-00117-s001.zip]

Archive with 1 entries (1 files):
- jfb-4134228-supplementary.xlsx
