# Supplementary material for: Mechanical Characterization of Intermaxillary Orthodontic Elastics: Energy-Based Metrics and Clinical Guidance
Source: J Funct Biomater. 2026 Mar 1;17(3):117. doi: 10.3390/jfb17030117 (PMC13028066; doi:10.3390/jfb17030117)
Supplement: Supplementary file 1 [file jfb-17-00117-s001.zip › jfb-4134228-supplementary.xlsx]

## Sheet: ANOVA_summary
Endpoint	df1	df2	F	p	omega2
Specific rupture work (J·m⁻²)	8	45	69.426	9.41585e-23	0.910211
Displacement at peak load (mm)	8	45	466.973	1.18955e-40	0.985721
Peak load (N)	8	45	22.1899	3.08949e-13	0.75841
Strain at peak (–)	8	45	353.745	5.58502e-38	0.981224
Peak stress (MPa)	8	45	50.5991	5.78033e-20	0.880211

## Sheet: Specific rupture work Jm
group1	group2	meandiff	lower	upper	p_adj	hedges_g	reject
E-1	E-2	537.817	387.597	688.037	1.27121e-13	8.13954	TRUE
E-1	E-3	692.403	542.182	842.623	5.44009e-15	11.29	TRUE
E-1	E-4	809.174	658.954	959.394	5.32907e-15	10.1137	TRUE
E-1	E-5	622.946	472.726	773.167	6.10623e-15	8.1045	TRUE
E-1	E-6	751.181	600.961	901.401	5.32907e-15	9.38465	TRUE
E-1	E-7	779.568	629.348	929.788	5.32907e-15	23.9517	TRUE
E-1	E-8	562.423	412.203	712.643	3.16414e-14	12.6948	TRUE
E-1	E-9	230.478	80.2578	380.698	0.000296419	3.43484	TRUE
E-2	E-3	154.585	4.3654	304.806	0.0393552	1.73522	TRUE
E-2	E-4	271.357	121.137	421.577	1.56086e-05	2.63858	TRUE
E-2	E-5	85.1295	-65.0906	235.35	0.652526	0.847767	FALSE
E-2	E-6	213.364	63.1443	363.585	0.000974023	2.07411	TRUE
E-2	E-7	241.751	91.531	391.971	0.000133161	3.34138	TRUE
E-2	E-8	24.6059	-125.614	174.826	0.999801	0.314067	FALSE
E-2	E-9	-307.339	-457.559	-157.119	1.10677e-06	-3.29924	TRUE
E-3	E-4	116.772	-33.4484	266.992	0.244682	1.16936	FALSE
E-3	E-5	-69.456	-219.676	80.7641	0.846867	-0.713401	FALSE
E-3	E-6	58.7789	-91.4413	208.999	0.933586	0.588446	FALSE
E-3	E-7	87.1656	-63.0546	237.386	0.623811	1.28101	FALSE
E-3	E-8	-129.98	-280.2	20.2405	0.138438	-1.74734	FALSE
E-3	E-9	-461.925	-612.145	-311.704	1.76051e-11	-5.14104	TRUE
E-4	E-5	-186.228	-336.448	-36.0076	0.00589193	-1.69167	TRUE
E-4	E-6	-57.9928	-208.213	92.2273	0.93826	-0.51628	FALSE
E-4	E-7	-29.6061	-179.826	120.614	0.999222	-0.347228	FALSE
E-4	E-8	-246.751	-396.972	-96.5312	9.30611e-05	-2.72934	TRUE
E-4	E-9	-578.696	-728.916	-428.476	1.52101e-14	-5.59105	TRUE
E-5	E-6	128.235	-21.9853	278.455	0.149955	1.16459	FALSE
E-5	E-7	156.622	6.40147	306.842	0.0351225	1.90255	TRUE
E-5	E-8	-60.5236	-210.744	89.6965	0.922386	-0.690613	FALSE
E-5	E-9	-392.469	-542.689	-242.248	2.22973e-09	-3.88222	TRUE
E-6	E-7	28.3867	-121.833	178.607	0.999427	0.332794	FALSE
E-6	E-8	-188.758	-338.979	-38.5384	0.00500934	-2.08714	TRUE
E-6	E-9	-520.703	-670.923	-370.483	3.67595e-13	-5.0294	TRUE
E-7	E-8	-217.145	-367.365	-66.9251	0.000751169	-4.08073	TRUE
E-7	E-9	-549.09	-699.31	-398.87	6.52811e-14	-7.49217	TRUE
E-8	E-9	-331.945	-482.165	-181.725	1.80713e-07	-4.19055	TRUE

## Sheet: Displacement at peak load mm
group1	group2	meandiff	lower	upper	p_adj	hedges_g	reject
E-1	E-2	-6.7338	-10.7386	-2.72899	6.11348e-05	-6.81046	TRUE
E-1	E-3	24.6061	20.6013	28.611	5.32907e-15	21.4932	TRUE
E-1	E-4	25.3562	21.3514	29.361	5.32907e-15	12.1271	TRUE
E-1	E-5	45.0173	41.0125	49.0221	5.32907e-15	29.0887	TRUE
E-1	E-6	45.1451	41.1402	49.1499	5.32907e-15	12.5141	TRUE
E-1	E-7	40.8229	36.818	44.8277	5.32907e-15	28.8039	TRUE
E-1	E-8	23.3618	19.357	27.3666	5.32907e-15	17.7408	TRUE
E-1	E-9	36.9171	32.9123	40.9219	5.32907e-15	24.8813	TRUE
E-2	E-3	31.34	27.3351	35.3448	5.32907e-15	29.5078	TRUE
E-2	E-4	32.09	28.0852	36.0949	5.32907e-15	15.6786	TRUE
E-2	E-5	51.7511	47.7463	55.7559	5.32907e-15	34.7925	TRUE
E-2	E-6	51.8789	47.8741	55.8837	5.32907e-15	14.4827	TRUE
E-2	E-7	47.5567	43.5518	51.5615	5.32907e-15	35.193	TRUE
E-2	E-8	30.0956	26.0908	34.1004	5.32907e-15	24.162	TRUE
E-2	E-9	43.6509	39.6461	47.6557	5.32907e-15	30.7215	TRUE
E-3	E-4	0.7501	-3.25475	4.7549	0.999463	0.352723	FALSE
E-3	E-5	20.4112	16.4063	24.416	5.32907e-15	12.7934	TRUE
E-3	E-6	20.5389	16.5341	24.5437	5.32907e-15	5.66074	TRUE
E-3	E-7	16.2167	12.2119	20.2215	7.10543e-15	11.0365	TRUE
E-3	E-8	-1.2443	-5.24917	2.76048	0.982734	-0.90645	FALSE
E-3	E-9	12.3109	8.30612	16.3158	1.7777e-11	8.02759	TRUE
E-4	E-5	19.6611	15.6563	23.6659	5.32907e-15	8.30348	TRUE
E-4	E-6	19.7888	15.784	23.7937	5.32907e-15	4.91268	TRUE
E-4	E-7	15.4666	11.4618	19.4715	1.43219e-14	6.76947	TRUE
E-4	E-8	-1.9944	-5.99924	2.0104	0.787788	-0.896827	FALSE
E-4	E-9	11.5609	7.55605	15.5657	1.22502e-10	4.96905	TRUE
E-5	E-6	0.1278	-3.87707	4.13258	1	0.0338447	FALSE
E-5	E-7	-4.1944	-8.19927	-0.189623	0.0337433	-2.32901	TRUE
E-5	E-8	-21.6555	-25.6603	-17.6507	5.32907e-15	-12.5682	TRUE
E-5	E-9	-8.1002	-12.105	-4.09539	1.43279e-06	-4.36973	TRUE
E-6	E-7	-4.3222	-8.32703	-0.31738	0.0256577	-1.16087	TRUE
E-6	E-8	-21.7833	-25.7881	-17.7784	5.32907e-15	-5.90941	TRUE
E-6	E-9	-8.228	-12.2328	-4.22315	1.00629e-06	-2.19468	TRUE
E-7	E-8	-17.4611	-21.4659	-13.4562	5.55112e-15	-10.8656	TRUE
E-7	E-9	-3.9058	-7.91059	0.0990532	0.0609859	-2.23649	FALSE
E-8	E-9	13.5553	9.55047	17.5601	8.05245e-13	8.13682	TRUE

## Sheet: Peak load N
group1	group2	meandiff	lower	upper	p_adj	hedges_g	reject
E-1	E-2	-11.3139	-16.9945	-5.63324	2.0188e-06	-4.41939	TRUE
E-1	E-3	6.1928	0.512146	11.8734	0.0233273	2.08139	TRUE
E-1	E-4	3.1328	-2.54783	8.81346	0.684206	0.653228	FALSE
E-1	E-5	8.5877	2.90706	14.2684	0.000375992	2.64569	TRUE
E-1	E-6	2.8458	-2.83485	8.52644	0.782478	0.93809	FALSE
E-1	E-7	0.4394	-5.24129	6.12	0.999999	0.207056	FALSE
E-1	E-8	-1.4611	-7.14175	4.21954	0.994958	-0.574044	FALSE
E-1	E-9	-3.5103	-9.19096	2.17033	0.542995	-1.41261	FALSE
E-2	E-3	17.5067	11.826	23.1873	1.64232e-11	6.32505	TRUE
E-2	E-4	14.4467	8.76606	20.1274	4.71239e-09	3.0935	TRUE
E-2	E-5	19.9016	14.2209	25.5822	2.58682e-13	6.51047	TRUE
E-2	E-6	14.1597	8.47903	19.8403	8.14415e-09	5.00272	TRUE
E-2	E-7	11.7532	6.0726	17.4339	8.57154e-07	6.45928	TRUE
E-2	E-8	9.8528	4.17214	15.5334	3.43277e-05	4.28508	TRUE
E-2	E-9	7.8036	2.12293	13.4842	0.00156806	3.49562	TRUE
E-3	E-4	-3.06	-8.74062	2.62067	0.710306	-0.623218	FALSE
E-3	E-5	2.3949	-3.28573	8.07556	0.901926	0.701871	FALSE
E-3	E-6	-3.347	-9.02765	2.33365	0.604704	-1.04239	FALSE
E-3	E-7	-5.7534	-11.4341	-0.0727905	0.0450263	-2.42921	TRUE
E-3	E-8	-7.6539	-13.3345	-1.97325	0.00204548	-2.77901	TRUE
E-3	E-9	-9.7031	-15.3838	-4.02246	4.57497e-05	-3.59568	TRUE
E-4	E-5	5.4549	-0.225758	11.1355	0.0686319	1.07411	FALSE
E-4	E-6	-0.287	-5.96767	5.39362	1	-0.0580381	FALSE
E-4	E-7	-2.6935	-8.37411	2.98718	0.828388	-0.605958	FALSE
E-4	E-8	-4.5939	-10.2746	1.08672	0.201628	-0.985411	FALSE
E-4	E-9	-6.6431	-12.3238	-0.96249	0.0114213	-1.43502	TRUE
E-5	E-6	-5.7419	-11.4226	-0.0612693	0.0457831	-1.65801	TRUE
E-5	E-7	-8.1484	-13.829	-2.4677	0.000842625	-3.01728	TRUE
E-5	E-8	-10.0488	-15.7295	-4.36817	2.35371e-05	-3.30064	TRUE
E-5	E-9	-12.098	-17.7787	-6.41738	4.37739e-07	-4.04039	TRUE
E-6	E-7	-2.4064	-8.08708	3.27421	0.899524	-0.985734	FALSE
E-6	E-8	-4.3069	-9.98754	1.37375	0.273879	-1.52887	FALSE
E-6	E-9	-6.3561	-12.0368	-0.675463	0.0180833	-2.3007	TRUE
E-7	E-8	-1.9005	-7.58111	3.78018	0.972841	-1.05654	FALSE
E-7	E-9	-3.9497	-9.63032	1.73097	0.384219	-2.30657	FALSE
E-8	E-9	-2.0492	-7.72985	3.63144	0.957742	-0.924968	FALSE

## Sheet: Strain at peak 
group1	group2	meandiff	lower	upper	p_adj	hedges_g	reject
E-1	E-2	-0.2806	-0.8813	0.320152	0.839635	-1.22008	FALSE
E-1	E-3	2.4207	1.81997	3.02142	7.32747e-15	10.8098	TRUE
E-1	E-4	1.2549	0.654147	1.8556	6.87391e-07	3.61933	TRUE
E-1	E-5	1.6919	1.09114	2.2926	2.55864e-10	7.10444	TRUE
E-1	E-6	2.0419	1.44115	2.6426	7.01328e-13	4.18384	TRUE
E-1	E-7	0.9482	0.347523	1.54898	0.000185197	4.25612	TRUE
E-1	E-8	1.6986	1.09784	2.2993	2.27574e-10	6.92689	TRUE
E-1	E-9	8.0751	7.47441	8.67586	5.32907e-15	24.8813	TRUE
E-2	E-3	2.7013	2.10054	3.30199	5.44009e-15	12.392	TRUE
E-2	E-4	1.5354	0.934721	2.13617	4.10227e-09	4.4778	TRUE
E-2	E-5	1.9724	1.37172	2.57317	2.17282e-12	8.48154	TRUE
E-2	E-6	2.3224	1.72172	2.92317	1.39888e-14	4.78523	TRUE
E-2	E-7	1.2288	0.628097	1.82955	1.11119e-06	5.66757	TRUE
E-2	E-8	1.9791	1.37842	2.57987	1.94611e-12	8.25353	TRUE
E-2	E-9	8.3557	7.75498	8.95643	5.32907e-15	26.0733	TRUE
E-3	E-4	-1.1658	-1.76655	-0.565094	3.54895e-06	-3.44013	TRUE
E-3	E-5	-0.7288	-1.32955	-0.128098	0.00758178	-3.21639	TRUE
E-3	E-6	-0.3788	-0.979547	0.221905	0.515965	-0.785107	FALSE
E-3	E-7	-1.4724	-2.07317	-0.871718	1.27877e-08	-6.99794	TRUE
E-3	E-8	-0.7221	-1.32285	-0.121397	0.00842358	-3.08576	TRUE
E-3	E-9	5.6544	5.05371	6.25517	5.32907e-15	17.8841	TRUE
E-4	E-5	0.437	-0.163731	1.03772	0.325131	1.25415	FALSE
E-4	E-6	0.787	0.186273	1.38773	0.00296649	1.43001	TRUE
E-4	E-7	-0.3066	-0.90735	0.294102	0.765122	-0.906802	FALSE
E-4	E-8	0.4437	-0.157029	1.04442	0.305905	1.25583	FALSE
E-4	E-9	6.8203	6.21953	7.42099	5.32907e-15	16.5402	TRUE
E-5	E-6	0.35	-0.250722	0.95073	0.618731	0.715366	FALSE
E-5	E-7	-0.7436	-1.34435	-0.142893	0.00599632	-3.29804	TRUE
E-5	E-8	0.0067	-0.594025	0.607428	1	0.0270612	FALSE
E-5	E-9	6.3833	5.78254	6.98399	5.32907e-15	19.5572	TRUE
E-6	E-7	-1.0936	-1.69435	-0.492897	1.33669e-05	-2.26901	TRUE
E-6	E-8	-0.3433	-0.944028	0.257424	0.642442	-0.696713	FALSE
E-6	E-9	6.0333	5.43253	6.63399	5.32907e-15	11.2423	TRUE
E-7	E-8	0.7503	0.149595	1.35105	0.00538667	3.22123	TRUE
E-7	E-9	7.1269	6.52616	7.72761	5.32907e-15	22.5987	TRUE
E-8	E-9	6.3766	5.77584	6.97729	5.32907e-15	19.2306	TRUE

## Sheet: Peak stress MPa
group1	group2	meandiff	lower	upper	p_adj	hedges_g	reject
E-1	E-2	3.2945	1.22641	5.36268	0.000158602	2.82001	TRUE
E-1	E-3	6.4568	4.38867	8.52494	1.09186e-11	6.72955	TRUE
E-1	E-4	6.0803	4.01222	8.14848	7.04174e-11	4.69941	TRUE
E-1	E-5	6.2882	4.22007	8.35634	2.5025e-11	6.29127	TRUE
E-1	E-6	7.6443	5.57613	9.7124	4.61853e-14	5.94561	TRUE
E-1	E-7	8.3093	6.24119	10.3775	7.54952e-15	13.6555	TRUE
E-1	E-8	5.3906	3.32249	7.45875	2.38087e-09	7.20326	TRUE
E-1	E-9	-0.5806	-2.64877	1.48749	0.990973	-1.28176	FALSE
E-2	E-3	3.1623	1.09413	5.23039	0.000313273	2.29593	TRUE
E-2	E-4	2.7858	0.717673	4.85394	0.00205267	1.71114	TRUE
E-2	E-5	2.9937	0.92553	5.06179	0.000735717	2.12993	TRUE
E-2	E-6	4.3497	2.28159	6.41786	5.8682e-07	2.68242	TRUE
E-2	E-7	5.0148	2.94665	7.08292	1.70352e-08	4.32126	TRUE
E-2	E-8	2.0961	0.0279425	4.16421	0.0447688	1.69098	TRUE
E-2	E-9	-3.8752	-5.94331	-1.80705	7.4341e-06	-3.56486	TRUE
E-3	E-4	-0.3765	-2.44459	1.69168	0.999565	-0.253446	FALSE
E-3	E-5	-0.1686	-2.23673	1.89954	0.999999	-0.136249	FALSE
E-3	E-6	1.1875	-0.880668	3.2556	0.636737	0.803294	FALSE
E-3	E-7	1.8525	-0.215609	3.92066	0.111535	1.95007	FALSE
E-3	E-8	-1.0662	-3.13432	1.00195	0.755524	-1.02018	FALSE
E-3	E-9	-7.0374	-9.10557	-4.96931	6.76126e-13	-8.19529	TRUE
E-4	E-5	0.2079	-1.86028	2.27599	0.999995	0.137515	FALSE
E-4	E-6	1.5639	-0.504214	3.63205	0.277006	0.912301	FALSE
E-4	E-7	2.229	0.160845	4.29711	0.025989	1.73215	TRUE
E-4	E-8	-0.6897	-2.75786	1.3784	0.973348	-0.50769	FALSE
E-4	E-9	-6.661	-8.72912	-4.59285	4.04821e-12	-5.45531	TRUE
E-5	E-6	1.3561	-0.712071	3.42419	0.46329	0.901311	FALSE
E-5	E-7	2.0211	-0.047012	4.08925	0.0600242	2.04071	FALSE
E-5	E-8	-0.8976	-2.96572	1.17055	0.88666	-0.829582	FALSE
E-5	E-9	-6.8688	-8.93698	-4.80071	1.49647e-12	-7.60469	TRUE
E-6	E-7	0.6651	-1.40307	2.73319	0.978639	0.520135	FALSE
E-6	E-8	-2.2536	-4.32178	-0.185516	0.0234203	-1.66838	TRUE
E-6	E-9	-8.2249	-10.293	-6.15677	8.65974e-15	-6.78417	TRUE
E-7	E-8	-2.9187	-4.98684	-0.850575	0.0010691	-3.96485	TRUE
E-7	E-9	-8.89	-10.9581	-6.82183	5.66214e-15	-20.5534	TRUE
E-8	E-9	-5.9713	-8.03939	-3.90312	1.21822e-10	-9.72701	TRUE
